# Supplementary material for: Effectiveness of de-implementation strategies for low-value prescribing in secondary care: a systematic review
Source: Implement Sci Commun. 2023 Sep 18;4:115. doi: 10.1186/s43058-023-00498-0 (PMC10507868; doi:10.1186/s43058-023-00498-0)
Supplement: Supplementary file 3 — Additional file 3. Table of Outcomes and effects of the intervention. [file 43058_2023_498_MOESM3_ESM.xlsx]

## Sheet: Sheet1
Table of Outcomes and effects of the intervention
Study	Intervention Description (Verbatim quotation, page number and sections)	Primary Outcome (Verbatim quotation, page number and sections)	The effects of the intervention (Verbatim quotation, page number and sections)
Daley et al., 2018	"modified reporting of positive urine cultures" (p814, Introduction)	"The primary efficacy outcome was the proportion of appropriate antibiotic treatment prescribed" (p815, Outcomes)	“According to our intention-to-treat (ITT) analysis, the proportion of appropriate treatment (urinary tract infection treated plus ASB not treated) was higher in the modified arm than in the standard arm: 44 of 55 (80.0%) versus 29 of 55 (52.7%), respectively (absolute difference, −27.3%; RR, 0.42; P = .002; number needed to report for benefit, 3.7).” (p814, Abstract) [Intervention reported as ef…
Franchi et al., 2016	"e-learning program teaching CGA [Comprehensive Geriatric Assessment] and basic geriatric pharmacological notions" (p53, abstract)	"The primary outcome of the study was whether or not there was a reduction in the prescriptions at hospital discharge of PIMs, as defined by the updated (2012) Beers Criteria [23, 24]." (p55, Primary and secondary outcomes)	"No difference in the prevalence of PIM at discharge was found between arms (OR 1.29 95%CI 0.87–1.91)" (p53, abstract) [Intervention reported as ineffective]
Menya et al., 2015	"facility-directed, performance based incentives" (p4, Incentive Intervention). Nb. Pre-intervention training of lab technicians and monthly quality assurance were provided both arms	"We report the impact of incentives on three key outcomes, the first two at the individual level and the third at the cluster level: 1) inappropriate treatment of malaria-negative patients with artemisinin-based combination therapies (ACTs); 2) appropriate treatment of confirmed malaria cases with ACTs; and 3) laboratory testing before treatment with ACTs" (p2, Background)	“By the final quarter of the intervention period, prescription of AL to malaria-negative patients in the intervention arm dropped from 22.4 % at baseline to 7.3 % (112/1,526) in quarter 4 compared to a decline of only 5.4 percentage points in the intervention arm (16.3 % to 10.9 %). After correcting for individual and facility covariates, the odds of receiving AL following a negative test in the …
Metlay et al., 2007	"multidimensional educational intervention" (p223, Interventions)	"Our primary endpoint was the proportion of antibiotics prescribed for patients with upper respiratory tract infections and acute bronchitis evaluated in the ED." (p222, Introduction)	“Overall, the adjusted level of antibiotic prescribing was 47% in both year 1 and year 2 at control sites (adjusted difference 0.5%; 95% CI -3% to 5%) and decreased from 52% in year 1 to 42% in year 2 at intervention sites (adjusted difference -10%; 95% CI -18% to -2%)” (p226, Main results) [Intervention reported as effective]
Moja et al., 2019	"Medilogy Decision Support System (MediDSS)." (p3, Development of CDSS)	"The primary outcome was the resolution rate, the rate at which medical problems identified and alerted by the CDSS were addressed by a change in practice" (p1, Abstract)	"These messages led to a change in practice in approximately 4 of 100 patients. The resolution rate was 38.0% (95%CI, 37.2%-38.8%) in the intervention group and 33.7%(95%CI, 32.9%-34.4%) in the control group, corresponding to an odds ratio of 1.21 (95%CI, 1.11-1.32; P < .001)." (p1, Abstract) [Intervention reported as effective]
Opondo et al., 2011	"multi-faceted quality improvement intervention" (p1, Title)	"proportions of children receiving inappropriate antibiotics" (p4, Statistical analysis)	"There was a marked decline in the proportions of children receiving antibiotics inappropriately in the intervention hospitals between baseline and the main study end-point...However the adjusted difference in proportions was 0.41 (95%CI -0.06 to 0.88, p-value 0.077) providing only weak evidence of an intervention effect." (p4, Results) [Intervention reported as ineffective]
Paul et al., 2006	"computerized decision support system for antibiotic treatment (TREAT)" (p1238, Abstract)	"The primary outcome, appropriate antibiotic treatment, was assessed among patients with microbiologically documented infections" (p1238, Abstract)	"The rate of appropriate empirical antibiotic treatment was higher in intervention versus control wards [73% versus 64%, odds ratio (OR): 1.48, 95% confidence interval (CI): 0.95–2.29, intention to treat, adjusted for location and clustering]. For patients treated according to TREAT’s advice in intervention wards, the difference with controls was highly significant (OR: 3.40, 95% CI: 2.25–5.14)."…
Terrell et al., 2009	"computer assisted decision support" (p1388, Abstract)	"The primary outcome was the proportion of ED visits by seniors that resulted in one or more prescriptions for an inappropriate medication" (p1388, Abstract)	“The decision support significantly reduced the proportion of ED discharges that resulted in a potentially inappropriate prescription (3.9% vs 2.6%; P.02; odds ratio (OR)0.55, 95% confidence interval (CI) 0.34–0.89). This difference represents an absolute risk reduction of 1.3% (95% CI0.4– 2.3%). When analysed as a percentage of all medications prescribed by physician subjects, the proportion of …
Terrell et al., 2010	"decision support in a computerized physician order entry system" (p623, Abstract)	"primary outcome was the percentage of targeted medications that were excessively dosed… Excessive dosing was defined as excessive dose or frequency or prescribing a medication when it should have been avoided because of a patient’s reduced estimated creatinine clearance level" (p625, Materials and Methods)	"Decision support was provided 73 times to physicians in the intervention group, who excessively dosed 31 (43%) prescriptions. In comparison, control physicians excessively dosed a significantly larger proportion of medications: 34 of 46, 74% (effect size 31%; 95% confidence interval 14% to 49%; P.001)." (p623, Abstract) [Intervention reported as effective]
van de Maat et al., 2020	"a validated clinical prediction model (Feverkidstool) was implemented as a decision rule guiding antibiotic prescription" (p6, Intervention)	"Primary outcomes were antibiotic prescription at ED discharge (yes/no) and strategy failure within 7 days after the initial ED visit (yes/no)" (p7, Outcomes). Nb., Strategy failure was secondary antibiotic prescriptions or hospitalisations, persistence of fever or oxygen dependency up to 1 week later, or complications.	"Overall antibiotic prescription was not reduced in the intervention phase (30% versus 25%; adjusted odds ratio [aOR] 1.07, 95% CI 0.57 to 2.01, p = 0.75…Strategy failure decreased from 23% in the pre-intervention phase to 16% in the intervention phase (aOR 0.53, 95% CI 0.32 to 0.88, p = 0.01).” (p12, Primary and sensitivity analyses) [Intervention reported as ineffective]
Yadav et al., 2019	"stewardship intervention that additionally incorporates behavioral nudges (enhanced intervention)." (p719, Abstract)	"The main outcome was the proportion of antibiotic-inappropriate ARI diagnosis visits that received an outpatient antibiotic prescription by individual providers" (p719, Abstract)	"reductions in prescribing between the two interventions favored the enhanced intervention, with an effect size of 1.9% (–0.7% to 4.6%), but this difference-in-differences was not significant (p = 0.06). " (p726, Results) [Intervention reported as ineffective]
