# Supplementary material for: Effectiveness of de-implementation strategies for low-value prescribing in secondary care: a systematic review
Source: Implement Sci Commun. 2023 Sep 18;4:115. doi: 10.1186/s43058-023-00498-0 (PMC10507868; doi:10.1186/s43058-023-00498-0)
Supplement: Supplementary file 4 — Additional file 4. Table of Barriers to de-implementation categorised to the TDF Domains. [file 43058_2023_498_MOESM4_ESM.xlsx]

## Sheet: Sheet1
Table of Barriers to de-implementation categorised to the TDF Domains
Study	Intervention strategies (as classed to the EPOC classification)	TDF Domains	Barriers
Daley et al., 2018	Reminders	N/A	Unclear/ Not reported
Franchi et al., 2016	Educational materials, reminders	Environmental context and resources	Electronic health records not often use or established resulting in decision support not being accessed
			Training materials were not interactive enough
		Knowledge	Clinicians have poor knowledge
		Social influence	Patient influences
		Goals	Clinician lack of interest in drug-related problems
			Clinicians underestimate drug issues
Menya et al., 2015	Targeted financial incentives for health professionals and healthcare organisations: Pay for performance – target payments	Environmental context and resources	Change in health care funding structure (Funding is required for labs tests)
			Lack of staff morale or motivation
			Lack of (funding for) supplies
			Increased patient volume
			Children were treated more inappropriately compared to adults (in both arms), especially when diagnosed via microscopy vs rapid diagnostic tests
			Slow uptake or time to adapt to incentives
			Short time scale of intervention
Metlay et al., 2007	Educational meetings, Educational materials, Audit and feedback, Patient-mediated interventions	Environmental context and resources	Continuity of care in Emergency settings
			Increased illness severity in patients in Emergency settings
			Ensuring all clinicians engage with the intervention
		Knowledge	Incorrect perception that acute bronchitis is more antibiotic-responsive than upper respiratory tract infections
Moja et al., 2019	Reminders	Environmental context and resources	CDSS gave multiple unimportant guidance messages
			Potential additional workload of inputting data to allow the CDSS to work
			CDSS can be expensive
			CDSS can be unproductive
			Hospital software may not be applicable
		Memory, attention and decision-making process	Timing of alerts at point of care may be inappropriate
Opondo et al., 2011	Inter-professional education, Clinical Practice Guidelines, Educational materials, Monitoring performance of delivery of healthcare, Managerial supervision, Local opinion leaders, Audit and feedback	Environmental context and resources	Patients presenting with ‘Crackles’ symptoms were treated more inappropriately
		Knowledge	Clinicians reluctant to accept advice that contradicted their training
		Skill	Patients not formally classified with pneumonia more likely to lead to inappropriate medication
Paul et al., 2006	Reminders	Knowledge	Clinicians not accepting recommendations that were different to their decision
		Environmental context and resources	Short intervention period did not allow for calibration following installation
Terrell et al., 2009	Reminders	Social influences	Patient has not issue with medication
			Medication refills
			Patient demand for medication
			Specific culture in emergency departments, relating to reluctance to change other clinicians orders
		Environmental context and resources	No substitute medication that is suitable
			Potential uncertainty in safety and efficacy of alternatives
			Female patients more likely to get inappropriate medication
		Behavioural regulation	Reducing the dose of the medication instead of removing
		Social Professional role and Identity	Decision support must not replace clinical judgement
Terrell et al., 2010	Reminders	Environmental context and resources	Older patients more likely to receive an excessive dose
			Complete patient results were required for intervention
		Social influences	Clinicians not accepting recommendations due to:
			Medication refills
			Reluctant to change other clinicals orders
		Knowledge	Clinicians view dosage adjustment as unnecessary
van de Maat et al., 2020	Reminders	Environmental context and resources	Non routine tests required for the intervention
			Clinicians have limited time or attention to recruit to intervention
Yadav et al., 2019	Educational meetings, Reminders, Educational materials, Patient-mediated interventions, Local consensus processes, Local opinion leaders, Monitoring the performance of the delivery of healthcare, Audit and Feedback	N/A	Unclear/ Not reported
