# Supplementary material for: Effectiveness of de-implementation strategies for low-value prescribing in secondary care: a systematic review
Source: Implement Sci Commun. 2023 Sep 18;4:115. doi: 10.1186/s43058-023-00498-0 (PMC10507868; doi:10.1186/s43058-023-00498-0)
Supplement: Supplementary file 5 — Additional file 5. Table of Facilitators to de-implementation categorised to the TDF Domains. [file 43058_2023_498_MOESM5_ESM.xlsx]

## Sheet: Sheet1
Table of Facilitators to de-implementation categorised to the TDF Domains
Study	Intervention strategy (as classed to the EPOC classification)	TDF domains	Facilitators
Daley et al., 2018	Reminders	Environmental context and resources	Simplicity
			Low cost
			Sustainable
Franchi et al., 2016	Educational materials, Reminders	Knowledge	Accurate provider knowledge leads to better outcomes
Menya et al., 2015	Targeted financial incentives for health professionals and healthcare organisations: Pay for performance – target payments	Social influences	Monthly supervision visits may have reinforced the pre-intervention training
		Environmental context and resources	Appropriate facilities and capacity for microscopic diagnosis
		Knowledge	Pre-intervention training and monthly quality monitoring increased rate of diagnostic testing (in both arms)
Metlay et al., 2007	Educational meetings, Educational materials, Audit and feedback, Patient-mediated interventions	N/A	Unclear/ Not reported
Moja et al., 2019	Reminders	Environmental context and resources	CDSS was easily integrated
			Simplicity
			Being familiar with CDSS (facilitated by pre-intervention training)
			Acceptance of alerts in local and wider culture
		Memory, attention and decision-making process	Clinicians did not get alert fatigue
Opondo et al., 2011	Inter-professional education, Clinical Practice Guidelines, Educational materials, Monitoring performance of delivery of healthcare, Managerial supervision, Local opinion leaders, Audit and feedback	Environmental context and resources	Continuous improvement in intervention arm over 18 months
		Skill	Fuller recording of symptoms by clinicians more likely to follow guidance
Paul et al., 2006	Reminders	Environmental context and resources	Restricted formulary of medications with lower costs
			Presenting cost in CDSS improved performance
			Calibration to universal and local factors
Terrell et al., 2009	Reminders	Environmental context and resources and Memory, attention and decision-making process	Timing of CDSS at point of care
		Environmental context and resources	Established electronic infrastructure
			Low cost
		Skill	More experienced doctor prescribed more appropriately
Terrell et al., 2010	Reminders	Environmental context and resources	Low cost
van de Maat et al., 2020	Reminders	N/A	Unclear/ Not reported
Yadav et al., 2019	Educational meetings, Reminders, Educational materials, Patient-mediated interventions, Local consensus processes, Local opinion leaders, Monitoring the performance of the delivery of healthcare, Audit and Feedback	Environmental context and resources	Continual improvement over time
			Tailoring to local context
			Iterative refinement
			Are scalable
			Quick in improving care
			Supportive policies may aid intervention success
		Belief about consequences	Clinicians belief that their action leads to positive patient outcome
		Goals	Motivated to reduce already low inappropriate prescribing, than reduce it from a higher baseline
		Social influences	Engagement of clinicians
			Automated feedback (regular and repeated)
			Use of positive reinforcement (top performer/not top performer),
		Social/Professional role and identity	Behavioural nudges allow clinicians to have choice
