# Supplementary material for: Effectiveness of de-implementation strategies for low-value prescribing in secondary care: a systematic review
Source: Implement Sci Commun. 2023 Sep 18;4:115. doi: 10.1186/s43058-023-00498-0 (PMC10507868; doi:10.1186/s43058-023-00498-0)
Supplement: Supplementary file 6 — Additional file 6. Table of Reported consequences in included studies. [file 43058_2023_498_MOESM6_ESM.xlsx]

## Sheet: Sheet1
Table of Reported consequences in included studies
Study	Interventions (EPOC classification)	Additional outcomes measured or identified	Consequences of the intervention experienced	Classification of consequences (Toma et al., 2017 Framework)
Daley et al., 2018	Reminders	1. rate of requests for complete reports	1. low rate of requests (26%) (modified reporting as beneficial as standard reporting)	1. desirable consequence
		2. cost savings	2. insignificant/ no difference between arms	2. unexpected undesirable consequence
		3. deaths	3. insignificant/ no difference between arms	3. unclear
		4. adverse events, defined as evidence of systemic inflammatory response syndrome at 72 hours	4. insignificant/ no difference between arms	4. unclear
		5. new symptoms during 7 days after urine collection.	5. insignificant/ no difference between arms	5. unclear
		6. Rate of treatment in ASB vs. UTI (not a specified outcome)	6. Inappropriate treatment of ASB had a significant reduction, UTI did not.	6. undesirable consequence
		7. length of stay (not a specified outcome)	7. Intervention arm had a reduced length of stay in hospital	7. unexpected desirable consequence
Franchi et al., 2016	Educational materials, Reminders	1. Prescription of potential drug–drug interactions	1. insignificant/ no difference between arms	1. unclear
		2. potentially severe drug–drug interactions	2. insignificant/ no difference between arms	2. unclear
		3. length of hospital stay	3. Intervention arm had increased stay in hospital	3. undesirable consequence
		4. mortality	4. insignificant/ no difference between arms	4. unclear
		5. re-hospitalization during the 12-month follow-up period	5. insignificant/ no difference between arms	5. unclear
Menya et al., 2015	Targeted financial incentives for health professionals and healthcare organisations: Pay for performance – target payments	1. Prescription of artemether-lumefantrine to patients with laboratory-confirmed malaria	1. insignificant/ no difference between arms (which indicates the intervention did not negatively impact those requiring medication for malaria)	1. Expected desirable consequence
		2. prescription of artemether-lumefantrine to patients without a malaria diagnostic test	2. Significant reduction in prescriptions in patients without confirmed result	2. Expected desirable consequence
		3. laboratory testing before treatment with artemisinin-based combination therapies.	3. Intervention increased amount of diagnostic testing prior to treatment	3. Expected desirable consequence
		4. Effect on prescribing in low and high transmission locations (not a specified outcome)	4. Intervention was significantly effective in both low and high transmission locations	4. unclear
Metlay et al., 2007	Educational meetings, Educational materials, Audit and feedback, Patient-mediated interventions	1. antibiotic prescribing for antibiotic-responsive acute respiratory tract infection diagnoses	1. insignificant/ no difference between arms (which indicates the intervention did not negatively impact those requiring medication)	1. desirable consequence
		2. the frequency of return ED visits	2. insignificant/ no difference between arms	2. unclear
		3. hospital admissions within 2 weeks of the index visit	3. insignificant/ no difference between arms	3. unclear
		4. overall visit satisfaction of patients	4. insignificant/ no difference between arms	4. unclear
		5. Rate of pharyngitis (not a secondary outcome, identified in analysis)	5. significant increase in pharyngitis diagnosis in intervention arm	5. unclear if this is consequence of the intervention but was unexpected
		6. Inappropriate care by illness type (not a secondary outcome, identified in analysis)	6. difference between arms, there was a marked decrease in inappropriate prescribing in patients diagnosed with UTI vs acute bronchitis in the intervention arm	6. unexpected unclear
Moja et al., 2019	Reminders	1. resolution rates for different types of reminders	1. Resolution rate was similar across different types of reminders used	1. desirable consequence
		2. in-hospital all-cause mortality	2. insignificant/ no difference between arms	2. unclear
		3. mortality at 30 days and 90 days following admission	3. insignificant/ no difference between arms	3. unclear
		4. mortality related to venous thromboembolism	4. insignificant/ no difference between arms	4. unclear
		5. in-hospital morbidity for venous thromboembolism related causes	5. insignificant/ no difference between arms	5. unclear
		6. the length of hospital stay	6. insignificant/ no difference between arms	6. unclear
		7. alert fatigue	7. Resolution rate increased over time, but the intervention did not cause alert fatigue in clinicians.	7. desirable consequence
		8. Time to Resolution (not a specified outcome)	8. Time to resolution was shorter in intervention arm	8. desirable consequence
Opondo et al., 2011	Inter-professional education, Clinical Practice Guidelines, Educational materials, Monitoring performance of delivery of healthcare, Managerial supervision, Local opinion leaders, Audit and feedback	None/ Unclear	None/ Unclear	None/ Unclear
Paul et al., 2006	Reminders	1. Antibiotic costs (including direct drug and administration, adverse event and ecological costs)	1. lower ecological cost contributed to lower overall all antibiotic costs	1. Expected desirable consequence
		2. Length of stay	2. length of stay was shorter in 2/3 sites	2. desirable consequence
		3. Duration of fever	3. mean duration of fever was shorter in intervention wards however this was insignificant overall	3. somewhat desirable consequence
		4. 30 day mortality	4. insignificant/ no difference between arms	4. unclear
		5. type of antibiotic medication prescribed	5. less inappropriate broad-spectrum cephalosporins and more appropriate penicillin, quinolones and aminoglycosides were used in 2/3 sites	5. desirable consequence
Terrell et al., 2009	Reminders	1. proportion of all prescribed medications that were potentially inappropriate	1. significantly reduced the proportion of potentially inappropriate medications	1. expected desirable consequence
		2. number of times each potentially inappropriate medication was prescribed before decision support	2. not considered a consequence of the intervention	2. -
		3. proportion of times alternative therapy was used	3. 43% of recommendation were adhered to	3. unclear
		4. physicians’ reported reasons for rejecting support	4. discussed as barriers	4. –
		5. patient and physician factors associated with decisions to prescribe inappropriate medications.	5. not considered a consequence of the intervention	5. -
Terrell et al., 2010	Reminders	None/ Unclear	None/ Unclear	None/ Unclear
van de Maat et al., 2020	Reminders	1. Compliance to the intervention	1. Compliance was high, non-compliance to the decision rule did not influence the observed effect on the primary outcomes	1. desirable consequence
		2. Presence of pleural empyema, parapneumonic effusion, pulmonary abscess, or respiratory insufficiency (need for mechanical ventilation) by day 7	2. insignificant/ no difference between arms	2. expected desirable consequence
		3. Consequence from Exploratory subgroup analysis: Risk groups (not a secondary outcome)	3. fewer secondary antibiotic prescriptions and reduced rate of fever up to day 7 in children at high risk of bacterial infection.	3. desirable consequence
		4. Consequence from Exploratory subgroup analysis: Risk groups (not a secondary outcome)	4. Antibiotic prescription was reduced in the low and intermediate risk groups combined	4. desirable consequence
		5. Consequence from Exploratory subgroup analysis: Risk groups (not a secondary outcome)	5. no negative impact on children in the high risk group appropriately receiving antibiotics	5. desirable consequence
Yadav et al., 2019	Educational meetings, Reminders, Educational materials, Patient-mediated interventions, Local consensus processes, Local opinion leaders, Monitoring the performance of the delivery of healthcare, Audit and Feedback	1. Participants were asked about attitudes toward antibiotic use (not a specified outcome)	1. intervention reinforced belief of “resistance as a public health problem"	1. desirable consequence
		2. "Participants were asked about knowledge of appropriate antibiotic use after the intervention” (not a specified outcome)	2. intervention reinforced belief of “inappropriate antibiotic use contributes to resistance”	2. desirable consequence
		3. [participant] opinions of the program, specific components of the program (not a specified outcome)	3. patient education was somewhat sufficient	3. unclear
		4. "Participants were asked about barriers, and benefits of the intervention” (not a specified outcome)	4. increase in importance of acute care antibiotic stewardship	4. desirable consequence
		5. "Participants were asked about barriers, and benefits of the intervention” (not a specified outcome)	5. participants feel intervention efforts would not impact their 'usual' care	5. unexpected undesirable consequence
